# Supplementary material for: Circulating MicroRNA: Incident Asthma Prediction and Vitamin D Effect Modification
Source: J Pers Med. 2021 Apr 16;11(4):307. doi: 10.3390/jpm11040307 (PMC8073146; doi:10.3390/jpm11040307)
Supplement: Supplementary file 1 [file jpm-11-00307-s001.zip]

Archive with 1 entries (1 files):
- jpm-1163359-supplementary.pdf
